# Supplementary material for: Complex mechanisms linking neurocognitive dysfunction to insulin resistance and other metabolic dysfunction
Source: F1000Res. 2016 Jun 2;5:353. Originally published 2016 Mar 15. [Version 2] doi: 10.12688/f1000research.8300.2 (PMC4897751; doi:10.12688/f1000research.8300.2)
Supplement: Supplementary file 1 [file f1000research-5-9550-s0000.tgz]

Archive with 1 entries (1 files):
- 07adb16a-f676-4b71-b353-eef607c526e7.pdf
